# Supplementary material for: Four new species of Dasymallomyia Brunetti (Diptera, Limoniidae, Chioneinae) from China
Source: Zookeys. 2026 Mar 26;1275:63–79. doi: 10.3897/zookeys.1275.172279 (PMC13047372; doi:10.3897/zookeys.1275.172279)
Supplement: XML Treatment for Dasymallomyia bifurcata [file zookeys.1275.172279-treatment1.xml]

<!DOCTYPE tp:taxon-treatment
  PUBLIC "-//TaxonX//DTD Taxonomic Treatment Publishing DTD v0 20100105//EN" "tax-treatment-NSO.dtd">
<tp:taxon-treatment xmlns:tp="http://www.plazi.org/taxpub"><tp:treatment-meta><kwd-group><label>Taxon classification</label><kwd>
                <named-content content-type="kingdom">Animalia</named-content>
              </kwd><kwd>
                <named-content content-type="order">Diptera</named-content>
              </kwd><kwd>
                <named-content content-type="family">Limoniidae</named-content>
              </kwd></kwd-group><mixed-citation publication-type="journal"><person-group><name><surname>Zhang</surname><given-names>Leyou</given-names></name><name><surname>Hong</surname><given-names>Dawei</given-names></name><name><surname>Zhang</surname><given-names>Bing</given-names></name><name><surname>Yang</surname><given-names>Ding</given-names></name></person-group><article-title>Four new species of <italic><tp:taxon-name><tp:taxon-name-part taxon-name-part-type="genus" reg="Dasymallomyia">Dasymallomyia</tp:taxon-name-part></tp:taxon-name></italic> Brunetti (<tp:taxon-name><tp:taxon-name-part taxon-name-part-type="order" reg="Diptera">Diptera</tp:taxon-name-part></tp:taxon-name>, <tp:taxon-name><tp:taxon-name-part taxon-name-part-type="family" reg="Limoniidae">Limoniidae</tp:taxon-name-part></tp:taxon-name>, <tp:taxon-name><tp:taxon-name-part taxon-name-part-type="subfamily" reg="Chioneinae">Chioneinae</tp:taxon-name-part></tp:taxon-name>) from China</article-title><source>Zookeys</source><day>26</day><month>03</month><year>2026</year><volume>1275</volume><fpage>63</fpage><lpage>79</lpage><pub-id pub-id-type="doi">10.3897/zookeys.1275.172279</pub-id></mixed-citation></tp:treatment-meta><tp:nomenclature><tp:taxon-name><object-id xmlns:xlink="http://www.w3.org/1999/xlink" content-type="arpha" xlink:type="simple">9FCE7DDE-9B03-5696-8D7D-ECBF217589DE</object-id>
                    		<tp:taxon-name-part taxon-name-part-type="genus" reg="Dasymallomyia">Dasymallomyia</tp:taxon-name-part> <tp:taxon-name-part taxon-name-part-type="species" reg="bifurcata">bifurcata</tp:taxon-name-part>
                    	
                    		<object-id xmlns:xlink="http://www.w3.org/1999/xlink" content-type="zoobank" xlink:type="simple">https://zoobank.org/6D920EAF-5FB5-42CC-8755-4866EEBAD75E</object-id>
                    	</tp:taxon-name><tp:taxon-status xmlns:xlink="http://www.w3.org/1999/xlink" xlink:type="simple">sp. nov.</tp:taxon-status><xref ref-type="fig" rid="F1">Figs 1</xref><xref ref-type="fig" rid="F2">, 2</xref><xref ref-type="fig" rid="F3">, 3</xref></tp:nomenclature><tp:treatment-sec sec-type="Type material"><title>Type material.</title><p><bold><italic>Holotype</italic></bold>: China – <bold>Yunnan Prov</bold>. • ♂; Zhaotong; 17 Aug. 2024; Bing Zhang (light trap); <abbrev xmlns:xlink="http://www.w3.org/1999/xlink" content-type="institution" xlink:title="Entomological Museum of China Agricultural University, Beijing, China" xlink:type="simple">CAU</abbrev>. <bold>Paratypes</bold>: – <bold>Yunnan Prov</bold>. • 2 ♂♂, 4 ♀♀; same data as holotype; <abbrev xmlns:xlink="http://www.w3.org/1999/xlink" content-type="institution" xlink:title="Entomological Museum of China Agricultural University, Beijing, China" xlink:type="simple">CAU</abbrev>.</p></tp:treatment-sec><tp:treatment-sec sec-type="Diagnosis"><title>Diagnosis.</title><p>The species can be recognized by polished prescutum and presutural scutum with black median stripe and lateral spot; scutal lobe each with two black spots. Wing yellowish hyaline, with conspicuous brownish pattern. Outer gonostylus blade-shaped. Inner gonostylus distinctly bifid, posterior branch terminating apically in three points; additionally, a narrow basal lobe ends in two points.</p></tp:treatment-sec><tp:treatment-sec sec-type="Description"><title>Description.</title><p><bold>Male</bold>. Body length 5.3–6.0 mm, wing length 6.2–6.5 mm, antenna length 1.5–1.7 mm.</p><p><bold><italic>Head</italic></bold> (Fig. <xref ref-type="fig" rid="F1">1A, B</xref>). Mostly brown with pale gray microtrichia. Setae on head yellow to brownish. Antenna brown or weakly bicolored. Scape cylindrical, nearly twice as long as wide; flagellum 14-segmented with long verticils, about 2–3 times as long as segment; flagellomeres oval. Proboscis brownish yellow with brown setae; palpi brownish black with brown setae.</p><fig id="F1" position="float" orientation="portrait"><object-id xmlns:xlink="http://www.w3.org/1999/xlink" content-type="doi" xlink:type="simple">10.3897/zookeys.1275.172279.figure1</object-id><object-id xmlns:xlink="http://www.w3.org/1999/xlink" content-type="zenodo_dep_id" xlink:type="simple">19279457</object-id><object-id xmlns:xlink="http://www.w3.org/1999/xlink" content-type="arpha" xlink:type="simple">25665877-E611-5E6E-85C8-687B77DB5EA8</object-id><label>Figure 1.</label><caption><p><italic><tp:taxon-name><tp:taxon-name-part taxon-name-part-type="genus" reg="Dasymallomyia">Dasymallomyia</tp:taxon-name-part> <tp:taxon-name-part taxon-name-part-type="species" reg="bifurcata">bifurcata</tp:taxon-name-part></tp:taxon-name></italic> sp. nov. <bold>A</bold>. Male habitus, lateral view; <bold>B</bold>. Head and thorax, dorsolateral view; <bold>C</bold>. Right wing; <bold>D</bold>. Hypopygium, dorsal view; <bold>E</bold>. Hypopygium, ventral view. Scale bars: 2.0 mm (<bold>A, C</bold>); 1.0 mm (<bold>B</bold>); 0.2 mm (<bold>D, E</bold>).</p></caption><graphic xmlns:xlink="http://www.w3.org/1999/xlink" xlink:href="zookeys-1275-063_article-172279__-g001.jpg" id="oo_1569926.jpg" position="float" orientation="portrait" xlink:type="simple"><uri content-type="original_file" xlink:type="simple">https://binary.pensoft.net/fig/1569926</uri></graphic></fig><p><bold><italic>Thorax</italic></bold> (Fig. <xref ref-type="fig" rid="F1">1A, B</xref>). General coloration yellow, distinctly polished on prescutum and presutural scutum. Pronotum brownish yellow. Prescutum and presutural scutum yellow with a black median stripe and one pair of black lateral spots; median stripe distinctly wider on anterior part, posterior margin depressed medially, not reaching transverse suture; lateral spots subtriangular, reaching transverse suture. Postsutural scutum yellow, medially with black triangle; scutal lobe each with two large black spots, partly fused with each other, posterior one distinctly smaller than anterior one. Scutellum dark brown. Mediotergite black, with small yellow area at lateral margin. Pleura with propleuron, anepisternum, anepimeron, ventral half of katepisternum and meron, and laterotergite black to brownish black. Setae on thorax brown. Legs mostly yellow; coxae and trochanters mainly brownish yellow; femora with subterminal brownish ring, distinctly longer than wide; tips of tibiae and tarsi brownish. Setae on legs brownish black. Wing (Fig. <xref ref-type="fig" rid="F1">1C</xref>) yellowish hyaline, with brownish pattern including a narrow seam extending from stigma along cord; a broader but paler crossband extending from origin of Rs to outer end of vein A, interrupted in cell M; a brownish pattern at fork of M<sub>1+2+3</sub>; small brownish spots at outer end of M<sub>1+2</sub>, M<sub>3</sub>, M<sub>4</sub> and CuA. Veins yellow, darker in patterned areas. Venation: R<sub>2</sub> ending at middle of R<sub>3+4</sub>; R<sub>3</sub> about half as long as R<sub>4</sub>; cell m<sub>1+2</sub> about as long as its petiole, origin of M<sub>1+2+3</sub> obtuse and curved, M<sub>3</sub> distinctly curved at wing margin. Halter 0.7–0.8 mm long, brown except yellow knob.</p><p><bold><italic>Abdomen</italic></bold> (Fig. <xref ref-type="fig" rid="F1">1A</xref>). Generally brown, posterior margin of sternites brownish yellow. Setae on abdomen brownish yellow.</p><p><bold><italic>Hypopygium</italic></bold> (Figs <xref ref-type="fig" rid="F1">1D</xref>, <xref ref-type="fig" rid="F1">1E</xref>, <xref ref-type="fig" rid="F2">2</xref>). Posterior margin of tergite 9 slightly convex (Figs <xref ref-type="fig" rid="F1">1D</xref>, <xref ref-type="fig" rid="F2">2A</xref>). Sternite 9 strongly convex at middle (Figs <xref ref-type="fig" rid="F1">1E</xref>, <xref ref-type="fig" rid="F2">2B</xref>). Gonocoxite distinctly longer than tergite 9, basally broad, rounded at tip (Figs <xref ref-type="fig" rid="F1">1D</xref>, <xref ref-type="fig" rid="F1">1E</xref>, <xref ref-type="fig" rid="F2">2A</xref>, <xref ref-type="fig" rid="F2">2B</xref>). Outer gonostylus blade-shaped, subhyaline, darkened at tip, slightly reduced at distal third (Fig. <xref ref-type="fig" rid="F2">2D</xref>). Inner gonostylus distinctly bifid (Fig. <xref ref-type="fig" rid="F2">2C</xref>); anterior branch apically blackened, sclerotized, curved outward; posterior branch terminating apically into three points, additionally, a narrow basal lobe ends in two points; a small setose tubercle present between anterior and posterior branches. Aedeagus (Fig. <xref ref-type="fig" rid="F2">2E, F</xref>) nearly conical flask-shaped in dorsal view, short, darkened tip directed posteroventrally, with some setae near tip.</p><fig id="F2" position="float" orientation="portrait"><object-id xmlns:xlink="http://www.w3.org/1999/xlink" content-type="doi" xlink:type="simple">10.3897/zookeys.1275.172279.figure2</object-id><object-id xmlns:xlink="http://www.w3.org/1999/xlink" content-type="zenodo_dep_id" xlink:type="simple">19279460</object-id><object-id xmlns:xlink="http://www.w3.org/1999/xlink" content-type="arpha" xlink:type="simple">3FD03B55-3913-55BA-997A-876DA9582E88</object-id><label>Figure 2.</label><caption><p><italic><tp:taxon-name><tp:taxon-name-part taxon-name-part-type="genus" reg="Dasymallomyia">Dasymallomyia</tp:taxon-name-part> <tp:taxon-name-part taxon-name-part-type="species" reg="bifurcata">bifurcata</tp:taxon-name-part></tp:taxon-name></italic> sp. nov. <bold>A</bold>. Hypopygium, dorsal view; <bold>B</bold>. Hypopygium, ventral view; <bold>C</bold>. Inner gonostylus; <bold>D</bold>. Outer gonostylus; <bold>E</bold>. Aedeagal complex, dorsal view; <bold>F</bold>. Aedeagal complex, lateral view. Abbrevations: <abbrev xmlns:xlink="http://www.w3.org/1999/xlink" xlink:title="aedeagus" xlink:type="simple">aed</abbrev> = aedeagus; <abbrev xmlns:xlink="http://www.w3.org/1999/xlink" xlink:title="gonocoxite" xlink:type="simple">goncx</abbrev> = gonocoxite; <abbrev xmlns:xlink="http://www.w3.org/1999/xlink" xlink:title="inner gonostylus" xlink:type="simple">i gonst</abbrev> = inner gonostylus; <abbrev xmlns:xlink="http://www.w3.org/1999/xlink" xlink:title="outer gonostylus" xlink:type="simple">o gonst</abbrev> = outer gonostylus; <abbrev xmlns:xlink="http://www.w3.org/1999/xlink" xlink:title="anterior branch of inner gonostylus" xlink:type="simple">ig abr</abbrev> = anterior branch of inner gonostylus; <abbrev xmlns:xlink="http://www.w3.org/1999/xlink" xlink:title="posterior branch of inner gonostylus" xlink:type="simple">ig pbr</abbrev> = posterior branch of inner gonostylus; <abbrev xmlns:xlink="http://www.w3.org/1999/xlink" xlink:title="tergite" xlink:type="simple">tg</abbrev> = tergite. Scale bars: 0.2 mm (<bold>A, B</bold>); 0.1 mm (<bold>C</bold>–<bold>F</bold>).</p></caption><graphic xmlns:xlink="http://www.w3.org/1999/xlink" xlink:href="zookeys-1275-063_article-172279__-g002.jpg" id="oo_1569927.jpg" position="float" orientation="portrait" xlink:type="simple"><uri content-type="original_file" xlink:type="simple">https://binary.pensoft.net/fig/1569927</uri></graphic></fig><p><bold>Female</bold>. Body length 6.2–6.5 mm, wing length 6.5–7.0 mm, antenna length 1.6–1.9 mm. Similar to male in body coloration.</p><p><bold><italic>Ovipositor</italic></bold> (Fig. <xref ref-type="fig" rid="F3">3A–C</xref>). Tergite 9 brown, narrow, slightly convex at caudal margin. Tergite 10 brown, apically blackened, sclerotized, interrupted medially by V-shaped notch. Cercus brownish yellow, tip raised and acute. Hypogynial valve yellow, nearly straight, tip reaching approximately 1/3 of cercus.</p><fig id="F3" position="float" orientation="portrait"><object-id xmlns:xlink="http://www.w3.org/1999/xlink" content-type="doi" xlink:type="simple">10.3897/zookeys.1275.172279.figure3</object-id><object-id xmlns:xlink="http://www.w3.org/1999/xlink" content-type="zenodo_dep_id" xlink:type="simple">19279465</object-id><object-id xmlns:xlink="http://www.w3.org/1999/xlink" content-type="arpha" xlink:type="simple">C1717ED4-8F64-5FD0-856C-A5EC05ECB327</object-id><label>Figure 3.</label><caption><p><italic><tp:taxon-name><tp:taxon-name-part taxon-name-part-type="genus" reg="Dasymallomyia">Dasymallomyia</tp:taxon-name-part> <tp:taxon-name-part taxon-name-part-type="species" reg="bifurcata">bifurcata</tp:taxon-name-part></tp:taxon-name></italic> sp. nov. <bold>A</bold>–<bold>C</bold>. Female ovipositor, dorsal, lateral and ventral views. Abbrevations: <abbrev xmlns:xlink="http://www.w3.org/1999/xlink" xlink:title="cercus" xlink:type="simple">cerc</abbrev> = cercus; <abbrev xmlns:xlink="http://www.w3.org/1999/xlink" xlink:title="hypogynial valve" xlink:type="simple">hyp vlv</abbrev> = hypogynial valve; <abbrev xmlns:xlink="http://www.w3.org/1999/xlink" xlink:title="sternite" xlink:type="simple">st</abbrev> = sternite; <abbrev xmlns:xlink="http://www.w3.org/1999/xlink" xlink:title="tergite" xlink:type="simple">tg</abbrev> = tergite. Scale bars: 0.25 mm.</p></caption><graphic xmlns:xlink="http://www.w3.org/1999/xlink" xlink:href="zookeys-1275-063_article-172279__-g003.jpg" id="oo_1569928.jpg" position="float" orientation="portrait" xlink:type="simple"><uri content-type="original_file" xlink:type="simple">https://binary.pensoft.net/fig/1569928</uri></graphic></fig></tp:treatment-sec><tp:treatment-sec sec-type="Distribution"><title>Distribution.</title><p>China, Yunnan.</p></tp:treatment-sec><tp:treatment-sec sec-type="Etymology"><title>Etymology.</title><p>The specific name refers to the bifurcated posterior branch of the inner gonostylus.</p></tp:treatment-sec><tp:treatment-sec sec-type="Remarks"><title>Remarks.</title><p>This species is similar to <italic><tp:taxon-name><tp:taxon-name-part taxon-name-part-type="genus" reg="Dasymallomyia">D.</tp:taxon-name-part> <tp:taxon-name-part taxon-name-part-type="species" reg="persignata">persignata</tp:taxon-name-part></tp:taxon-name></italic> in having similar wing venation and some aspects of its patterning, but can be easily separated from the latter by veins M<sub>1+2</sub>, M<sub>3</sub>, M<sub>4</sub> and CuA with little brownish spots at the wing margin (Fig. <xref ref-type="fig" rid="F1">1C</xref>). In <italic><tp:taxon-name><tp:taxon-name-part taxon-name-part-type="genus" reg="Dasymallomyia">D.</tp:taxon-name-part> <tp:taxon-name-part taxon-name-part-type="species" reg="persignata">persignata</tp:taxon-name-part></tp:taxon-name></italic>, there are no patterns at the above positions (<xref ref-type="bibr" rid="B1">Alexander 1932</xref>).</p></tp:treatment-sec><ref-list><ref id="B1"><mixed-citation xmlns:xlink="http://www.w3.org/1999/xlink" xlink:type="simple">Alexander CP (1932) New or little-known <tp:taxon-name><tp:taxon-name-part taxon-name-part-type="family">Tipulidae</tp:taxon-name-part></tp:taxon-name> from eastern Asia (<tp:taxon-name><tp:taxon-name-part taxon-name-part-type="order">Diptera</tp:taxon-name-part></tp:taxon-name>). X. The Philippine Journal of Science 49: 373–406.</mixed-citation></ref></ref-list></tp:taxon-treatment>
