# Supplementary material for: Four new species of Dasymallomyia Brunetti (Diptera, Limoniidae, Chioneinae) from China
Source: Zookeys. 2026 Mar 26;1275:63–79. doi: 10.3897/zookeys.1275.172279 (PMC13047372; doi:10.3897/zookeys.1275.172279)
Supplement: XML Treatment for Dasymallomyia curvispina [file zookeys.1275.172279-treatment2.xml]

<!DOCTYPE tp:taxon-treatment
  PUBLIC "-//TaxonX//DTD Taxonomic Treatment Publishing DTD v0 20100105//EN" "tax-treatment-NSO.dtd">
<tp:taxon-treatment xmlns:tp="http://www.plazi.org/taxpub"><tp:treatment-meta><kwd-group><label>Taxon classification</label><kwd>
                <named-content content-type="kingdom">Animalia</named-content>
              </kwd><kwd>
                <named-content content-type="order">Diptera</named-content>
              </kwd><kwd>
                <named-content content-type="family">Limoniidae</named-content>
              </kwd></kwd-group><mixed-citation publication-type="journal"><person-group><name><surname>Zhang</surname><given-names>Leyou</given-names></name><name><surname>Hong</surname><given-names>Dawei</given-names></name><name><surname>Zhang</surname><given-names>Bing</given-names></name><name><surname>Yang</surname><given-names>Ding</given-names></name></person-group><article-title>Four new species of <italic><tp:taxon-name><tp:taxon-name-part taxon-name-part-type="genus" reg="Dasymallomyia">Dasymallomyia</tp:taxon-name-part></tp:taxon-name></italic> Brunetti (<tp:taxon-name><tp:taxon-name-part taxon-name-part-type="order" reg="Diptera">Diptera</tp:taxon-name-part></tp:taxon-name>, <tp:taxon-name><tp:taxon-name-part taxon-name-part-type="family" reg="Limoniidae">Limoniidae</tp:taxon-name-part></tp:taxon-name>, <tp:taxon-name><tp:taxon-name-part taxon-name-part-type="subfamily" reg="Chioneinae">Chioneinae</tp:taxon-name-part></tp:taxon-name>) from China</article-title><source>Zookeys</source><day>26</day><month>03</month><year>2026</year><volume>1275</volume><fpage>63</fpage><lpage>79</lpage><pub-id pub-id-type="doi">10.3897/zookeys.1275.172279</pub-id></mixed-citation></tp:treatment-meta><tp:nomenclature><tp:taxon-name><object-id xmlns:xlink="http://www.w3.org/1999/xlink" content-type="arpha" xlink:type="simple">3FB588F0-AC37-5C65-B0D9-F9F8F9007544</object-id>
                    		<tp:taxon-name-part taxon-name-part-type="genus" reg="Dasymallomyia">Dasymallomyia</tp:taxon-name-part> <tp:taxon-name-part taxon-name-part-type="species" reg="curvispina">curvispina</tp:taxon-name-part>
                    	
                    		<object-id xmlns:xlink="http://www.w3.org/1999/xlink" content-type="zoobank" xlink:type="simple">https://zoobank.org/BA853282-241A-4C7B-BECE-4DCCDAB5980E</object-id>
                    	</tp:taxon-name><tp:taxon-status xmlns:xlink="http://www.w3.org/1999/xlink" xlink:type="simple">sp. nov.</tp:taxon-status><xref ref-type="fig" rid="F4">Figs 4</xref><xref ref-type="fig" rid="F5">, 5</xref></tp:nomenclature><tp:treatment-sec sec-type="Material examined"><title>Material examined.</title><p><bold><italic>Holotype</italic></bold>: China – <bold>Yunnan Prov</bold>. • ♂; Gongshan, Dulongjiang; 22 May 2007; Xingyue Liu (light trap); <abbrev xmlns:xlink="http://www.w3.org/1999/xlink" content-type="institution" xlink:title="Entomological Museum of China Agricultural University, Beijing, China" xlink:type="simple">CAU</abbrev>.</p></tp:treatment-sec><tp:treatment-sec sec-type="Diagnosis"><title>Diagnosis.</title><p>Yellowish species. Prescutum and presutural scutum polished, with one brown median stripe and two pairs of brown lateral spots on prescutum, and with two large dark spots on scutal lobe. Wing unpatterned. Abdomen mainly brown. Outer gonostylus blade-shaped, sightly straight. Inner gonostylus dark, distinctly bifid; posterior branch of inner gonostylus long spine-like, with finger-like process near posterior branch.</p></tp:treatment-sec><tp:treatment-sec sec-type="Description"><title>Description.</title><p><bold>Male</bold>. Body length 5.5 mm, wing length 6.2–6.4 mm, antenna length 1.7–1.9 mm.</p><p><bold><italic>Head</italic></bold> (Fig. <xref ref-type="fig" rid="F4">4A, C</xref>). Mostly brownish yellow with pale gray microtrichia. Antenna mostly brownish yellow except scape brown. Scape cylindrical, nearly twice longer than wide; flagellum 14-segmented with long brown verticils, about 2–3 times as long as segment; flagellomeres oval. Proboscis brow with brown setae; palpi brown with brown setae.</p><fig id="F4" position="float" orientation="portrait"><object-id xmlns:xlink="http://www.w3.org/1999/xlink" content-type="doi" xlink:type="simple">10.3897/zookeys.1275.172279.figure4</object-id><object-id xmlns:xlink="http://www.w3.org/1999/xlink" content-type="zenodo_dep_id" xlink:type="simple">19279469</object-id><object-id xmlns:xlink="http://www.w3.org/1999/xlink" content-type="arpha" xlink:type="simple">0E4633AA-AFA8-5086-8F16-CEEBC3111653</object-id><label>Figure 4.</label><caption><p><italic><tp:taxon-name><tp:taxon-name-part taxon-name-part-type="genus" reg="Dasymallomyia">Dasymallomyia</tp:taxon-name-part> <tp:taxon-name-part taxon-name-part-type="species" reg="curvispina">curvispina</tp:taxon-name-part></tp:taxon-name></italic> sp. nov. <bold>A</bold>. Male habitus, lateral view; <bold>B</bold>. Femur and tibia, lateral view; <bold>C</bold>. Head and thorax, dorsal view; <bold>D</bold>. Right wing; <bold>E</bold>. Hypopygium, dorsal view; <bold>F</bold>. Hypopygium, ventral view. Scale bars: 2.0 mm (<bold>A, B</bold>); 0.5 mm (<bold>C</bold>); 1.0 mm (<bold>D</bold>); 0.2 mm (<bold>E, F</bold>).</p></caption><graphic xmlns:xlink="http://www.w3.org/1999/xlink" xlink:href="zookeys-1275-063_article-172279__-g004.jpg" id="oo_1569929.jpg" position="float" orientation="portrait" xlink:type="simple"><uri content-type="original_file" xlink:type="simple">https://binary.pensoft.net/fig/1569929</uri></graphic></fig><p><bold><italic>Thorax</italic></bold> (Fig. <xref ref-type="fig" rid="F4">4A, C</xref>). General yellow, distinctly polished on prescutum and presutural scutum. Pronotum brownish yellow, with a pale-yellow area posteriorly. Prescutum and presutural scutum yellow with a brown median stripe and two pairs of brown spots near median stripe; median stripe almost of same width in whole length, not reaching transverse suture; anterior lateral spots small, darker, nearly oval, separated from posterior spots. Scutum yellow, with two large subtriangular brown spots on each scutal lobe, narrowly separated from or partly fused with each other, posterior one distinctly smaller than anterior one. Scutellum brown with yellow posterior part. Mediotergite brown. Pleura brown to brownish on propleuron, anepisternum, anepimeron, dorsal half of katepisternum, ventral half of meron and laterotergite. Setae on thorax brownish to yellow. Legs mostly yellow; fore and mid coxae brownish at base; femora with inconspicuous subterminal brownish ring, slightly shorter than wide (Fig. <xref ref-type="fig" rid="F4">4B</xref>); tips of tibiae and tarsi brownish. Setae on legs brown. Wing (Fig. <xref ref-type="fig" rid="F3">3D</xref>) yellowish hyaline, unpatterned. Veins mostly brownish, paler on Sc. Venation: R<sub>2</sub> ending at fork of R<sub>3+4</sub>; R<sub>3</sub> about 1/3 as long as R<sub>4</sub>, R<sub>4</sub> decurved at wing margin, cell m<sub>1+2</sub> about twice as long as its petiole. Halter 0.8–0.9 mm long, pale yellow.</p><p><bold><italic>Abdomen</italic></bold> (Fig. <xref ref-type="fig" rid="F4">4A</xref>). Tergites brown with brownish-yellow posterior margin; sternites brownish yellow. Setae on abdomen brownish yellow.</p><p><bold><italic>Hypopygium</italic></bold> (Figs <xref ref-type="fig" rid="F4">4E</xref>, <xref ref-type="fig" rid="F4">4F</xref>, <xref ref-type="fig" rid="F5">5</xref>). Posterior margin of tergite 9 convex (Figs <xref ref-type="fig" rid="F4">4E</xref>, <xref ref-type="fig" rid="F5">5A</xref>. Sternite 9 medially with rounded lobe covered with setae (Figs <xref ref-type="fig" rid="F4">4F</xref>, <xref ref-type="fig" rid="F5">5B</xref>). Gonocoxite distinctly longer than tergite 9, broad on basal part, rounded at tip (Figs <xref ref-type="fig" rid="F4">4E</xref>, <xref ref-type="fig" rid="F4">4F</xref>, <xref ref-type="fig" rid="F5">5A</xref>, <xref ref-type="fig" rid="F5">5B</xref>). Outer gonostylus blade-shaped, sightly straight, darkened at tip (Fig. <xref ref-type="fig" rid="F5">5D</xref>). Inner gonostylus strongly bifid (Fig. <xref ref-type="fig" rid="F5">5C</xref>); anterior branch with sclerotized apex curved outward; posterior branch long spine-like, slightly sigmoid, a triangular process present near posterior branch. Aedeagus (Fig. <xref ref-type="fig" rid="F5">5E, F</xref>) conical in dorsal view, with tip elongated, strongly directed posteroventrally.</p><fig id="F5" position="float" orientation="portrait"><object-id xmlns:xlink="http://www.w3.org/1999/xlink" content-type="doi" xlink:type="simple">10.3897/zookeys.1275.172279.figure5</object-id><object-id xmlns:xlink="http://www.w3.org/1999/xlink" content-type="zenodo_dep_id" xlink:type="simple">19279473</object-id><object-id xmlns:xlink="http://www.w3.org/1999/xlink" content-type="arpha" xlink:type="simple">9B9C0D72-57EA-5260-987A-4C3BAB3428FE</object-id><label>Figure 5.</label><caption><p><italic><tp:taxon-name><tp:taxon-name-part taxon-name-part-type="genus" reg="Dasymallomyia">Dasymallomyia</tp:taxon-name-part> <tp:taxon-name-part taxon-name-part-type="species" reg="curvispina">curvispina</tp:taxon-name-part></tp:taxon-name></italic> sp. nov. <bold>A</bold>. Hypopygium, dorsal view; <bold>B</bold>. Hypopygium, ventral view; <bold>C</bold>. Inner gonostylus; <bold>D</bold>. Outer gonostylus; <bold>E</bold>. Aedeagal complex, dorsal view; <bold>F</bold>. Aedeagal complex, lateral view. Scale bars: 0.2 mm (<bold>A, B</bold>); 0.1 mm (<bold>C</bold>–<bold>F</bold>).</p></caption><graphic xmlns:xlink="http://www.w3.org/1999/xlink" xlink:href="zookeys-1275-063_article-172279__-g005.jpg" id="oo_1569930.jpg" position="float" orientation="portrait" xlink:type="simple"><uri content-type="original_file" xlink:type="simple">https://binary.pensoft.net/fig/1569930</uri></graphic></fig><p><bold>Female</bold>. Unknown.</p></tp:treatment-sec><tp:treatment-sec sec-type="Distribution"><title>Distribution.</title><p>China, Yunnan.</p></tp:treatment-sec><tp:treatment-sec sec-type="Etymology"><title>Etymology.</title><p>The specific name refers to the curved posterior branch of inner gonostylus.</p></tp:treatment-sec><tp:treatment-sec sec-type="Remarks"><title>Remarks.</title><p>This species is similar to <italic><tp:taxon-name><tp:taxon-name-part taxon-name-part-type="genus" reg="Dasymallomyia">D.</tp:taxon-name-part> <tp:taxon-name-part taxon-name-part-type="species" reg="tanyphallus">tanyphallus</tp:taxon-name-part></tp:taxon-name></italic> Alexander, 1964 (India, Sikkim) in having an elongate aedeagus. However, it can be distinguished by the following features: in <italic><tp:taxon-name><tp:taxon-name-part taxon-name-part-type="genus" reg="Dasymallomyia">D.</tp:taxon-name-part> <tp:taxon-name-part taxon-name-part-type="species" reg="curvispina">curvispina</tp:taxon-name-part></tp:taxon-name></italic> sp. nov., the posterior branch of the inner gonostylus is sigmoid, and the elongated tip of the aedeagus is relatively broad; whereas in <italic><tp:taxon-name><tp:taxon-name-part taxon-name-part-type="genus" reg="Dasymallomyia">D.</tp:taxon-name-part> <tp:taxon-name-part taxon-name-part-type="species" reg="tanyphallus">tanyphallus</tp:taxon-name-part></tp:taxon-name></italic>, the posterior branch is straight and the elongated tip of the aedeagus is narrow, nearly needle-shaped (<xref ref-type="bibr" rid="B4">Alexander 1964</xref>: fig. 18).</p></tp:treatment-sec><tp:treatment-sec><!--Section generated to contain objects referenced in tp:taxon-treatment.--><fig id="F3" position="float" orientation="portrait"><object-id xmlns:xlink="http://www.w3.org/1999/xlink" content-type="doi" xlink:type="simple">10.3897/zookeys.1275.172279.figure3</object-id><object-id xmlns:xlink="http://www.w3.org/1999/xlink" content-type="zenodo_dep_id" xlink:type="simple">19279465</object-id><object-id xmlns:xlink="http://www.w3.org/1999/xlink" content-type="arpha" xlink:type="simple">C1717ED4-8F64-5FD0-856C-A5EC05ECB327</object-id><label>Figure 3.</label><caption><p><italic><tp:taxon-name><tp:taxon-name-part taxon-name-part-type="genus" reg="Dasymallomyia">Dasymallomyia</tp:taxon-name-part> <tp:taxon-name-part taxon-name-part-type="species" reg="bifurcata">bifurcata</tp:taxon-name-part></tp:taxon-name></italic> sp. nov. <bold>A</bold>–<bold>C</bold>. Female ovipositor, dorsal, lateral and ventral views. Abbrevations: <abbrev xmlns:xlink="http://www.w3.org/1999/xlink" xlink:title="cercus" xlink:type="simple">cerc</abbrev> = cercus; <abbrev xmlns:xlink="http://www.w3.org/1999/xlink" xlink:title="hypogynial valve" xlink:type="simple">hyp vlv</abbrev> = hypogynial valve; <abbrev xmlns:xlink="http://www.w3.org/1999/xlink" xlink:title="sternite" xlink:type="simple">st</abbrev> = sternite; <abbrev xmlns:xlink="http://www.w3.org/1999/xlink" xlink:title="tergite" xlink:type="simple">tg</abbrev> = tergite. Scale bars: 0.25 mm.</p></caption><graphic xmlns:xlink="http://www.w3.org/1999/xlink" xlink:href="zookeys-1275-063_article-172279__-g003.jpg" id="oo_1569928.jpg" position="float" orientation="portrait" xlink:type="simple"><uri content-type="original_file" xlink:type="simple">https://binary.pensoft.net/fig/1569928</uri></graphic></fig></tp:treatment-sec><ref-list><ref id="B4"><mixed-citation xmlns:xlink="http://www.w3.org/1999/xlink" xlink:type="simple">Alexander CP (1964) New or little-known species of Asiatic <tp:taxon-name><tp:taxon-name-part taxon-name-part-type="family">Tipulidae</tp:taxon-name-part></tp:taxon-name> (<tp:taxon-name><tp:taxon-name-part taxon-name-part-type="order">Diptera</tp:taxon-name-part></tp:taxon-name>). I. Transactions of the American Entomological Society 90: 205–234.</mixed-citation></ref></ref-list></tp:taxon-treatment>
