# Supplementary material for: Four new species of Dasymallomyia Brunetti (Diptera, Limoniidae, Chioneinae) from China
Source: Zookeys. 2026 Mar 26;1275:63–79. doi: 10.3897/zookeys.1275.172279 (PMC13047372; doi:10.3897/zookeys.1275.172279)
Supplement: XML Treatment for Dasymallomyia dentata [file zookeys.1275.172279-treatment3.xml]

<!DOCTYPE tp:taxon-treatment
  PUBLIC "-//TaxonX//DTD Taxonomic Treatment Publishing DTD v0 20100105//EN" "tax-treatment-NSO.dtd">
<tp:taxon-treatment xmlns:tp="http://www.plazi.org/taxpub"><tp:treatment-meta><kwd-group><label>Taxon classification</label><kwd>
                <named-content content-type="kingdom">Animalia</named-content>
              </kwd><kwd>
                <named-content content-type="order">Diptera</named-content>
              </kwd><kwd>
                <named-content content-type="family">Limoniidae</named-content>
              </kwd></kwd-group><mixed-citation publication-type="journal"><person-group><name><surname>Zhang</surname><given-names>Leyou</given-names></name><name><surname>Hong</surname><given-names>Dawei</given-names></name><name><surname>Zhang</surname><given-names>Bing</given-names></name><name><surname>Yang</surname><given-names>Ding</given-names></name></person-group><article-title>Four new species of <italic><tp:taxon-name><tp:taxon-name-part taxon-name-part-type="genus" reg="Dasymallomyia">Dasymallomyia</tp:taxon-name-part></tp:taxon-name></italic> Brunetti (<tp:taxon-name><tp:taxon-name-part taxon-name-part-type="order" reg="Diptera">Diptera</tp:taxon-name-part></tp:taxon-name>, <tp:taxon-name><tp:taxon-name-part taxon-name-part-type="family" reg="Limoniidae">Limoniidae</tp:taxon-name-part></tp:taxon-name>, <tp:taxon-name><tp:taxon-name-part taxon-name-part-type="subfamily" reg="Chioneinae">Chioneinae</tp:taxon-name-part></tp:taxon-name>) from China</article-title><source>Zookeys</source><day>26</day><month>03</month><year>2026</year><volume>1275</volume><fpage>63</fpage><lpage>79</lpage><pub-id pub-id-type="doi">10.3897/zookeys.1275.172279</pub-id></mixed-citation></tp:treatment-meta><tp:nomenclature><tp:taxon-name><object-id xmlns:xlink="http://www.w3.org/1999/xlink" content-type="arpha" xlink:type="simple">84DEB420-0F6A-51BD-A4B9-DDFA9D829AEA</object-id>
                    		<tp:taxon-name-part taxon-name-part-type="genus" reg="Dasymallomyia">Dasymallomyia</tp:taxon-name-part> <tp:taxon-name-part taxon-name-part-type="species" reg="dentata">dentata</tp:taxon-name-part>
                    	
                    		<object-id xmlns:xlink="http://www.w3.org/1999/xlink" content-type="zoobank" xlink:type="simple">https://zoobank.org/88041CEF-9669-4053-8573-F75477308DD9</object-id>
                    	</tp:taxon-name><tp:taxon-status xmlns:xlink="http://www.w3.org/1999/xlink" xlink:type="simple">sp. nov.</tp:taxon-status><xref ref-type="fig" rid="F6">Figs 6</xref><xref ref-type="fig" rid="F7">, 7</xref></tp:nomenclature><tp:treatment-sec sec-type="Material examined"><title>Material examined.</title><p><bold><italic>Holotype</italic></bold>: China – Hubei Prov. • ♂; Shennongjia, Xiaolongtan; 28 Jun. 2023, Jiuzhou Liu (light trap); <abbrev xmlns:xlink="http://www.w3.org/1999/xlink" content-type="institution" xlink:title="Entomological Museum of China Agricultural University, Beijing, China" xlink:type="simple">CAU</abbrev>.</p></tp:treatment-sec><tp:treatment-sec sec-type="Diagnosis"><title>Diagnosis.</title><p>Yellowish species. Prescutum and presutural scutum polished, with one black median stripe and two pairs of lateral black spots; two large dark spots on each scutal lobe. Wing unpatterned. Abdomen mainly brown. Gonocoxite apically with blackened denticles. Outer gonostylus blade-shaped, shrunken at middle, with darkened, obtuse tip. Inner gonostylus black; anterior branch, short, nearly trapezoidal; posterior branch blackened apically and bent outward, tip with small lateral lobe.</p></tp:treatment-sec><tp:treatment-sec sec-type="Description"><title>Description.</title><p><bold>Male</bold>. Body length 5.5 mm, wing length 6.2–6.5 mm, antenna length 1.7–1.9 mm.</p><p><bold><italic>Head</italic></bold> (Fig. <xref ref-type="fig" rid="F6">6A, B</xref>). Mostly brownish with pale gray microtrichia. Antenna mostly brown except scape and two basal brownish-yellow flagellomeres. Scape cylindrical, nearly twice longer than wide; flagellum 14-segmented with long verticils, about 2–3 times as long as the corresponding segment; flagellomeres oval. Proboscis brownish with brown setae; palpi brownish with brown setae.</p><fig id="F6" position="float" orientation="portrait"><object-id xmlns:xlink="http://www.w3.org/1999/xlink" content-type="doi" xlink:type="simple">10.3897/zookeys.1275.172279.figure6</object-id><object-id xmlns:xlink="http://www.w3.org/1999/xlink" content-type="zenodo_dep_id" xlink:type="simple">19279475</object-id><object-id xmlns:xlink="http://www.w3.org/1999/xlink" content-type="arpha" xlink:type="simple">15ACB66C-A27A-55C7-B754-4B1BE1587A36</object-id><label>Figure 6.</label><caption><p><italic><tp:taxon-name><tp:taxon-name-part taxon-name-part-type="genus" reg="Dasymallomyia">Dasymallomyia</tp:taxon-name-part> <tp:taxon-name-part taxon-name-part-type="species" reg="dentata">dentata</tp:taxon-name-part></tp:taxon-name></italic> sp. nov. <bold>A</bold>. Male habitus, lateral view; <bold>B</bold>. Head, lateral view; <bold>C</bold>. Thorax, dorsal view; <bold>D</bold>. Right wing; <bold>E</bold>. Hypopygium, dorsal view; <bold>F</bold>. Hypopygium, ventral view. Scale bars: 2.0 mm (<bold>A</bold>); 1.5 mm (<bold>B</bold>); 0.5 mm (<bold>C</bold>); 1.0 mm (<bold>D</bold>); 0.2 mm (<bold>E, F</bold>).</p></caption><graphic xmlns:xlink="http://www.w3.org/1999/xlink" xlink:href="zookeys-1275-063_article-172279__-g006.jpg" id="oo_1569931.jpg" position="float" orientation="portrait" xlink:type="simple"><uri content-type="original_file" xlink:type="simple">https://binary.pensoft.net/fig/1569931</uri></graphic></fig><p><bold><italic>Thorax</italic></bold> (Fig. <xref ref-type="fig" rid="F6">6A, C</xref>). Generally yellow, distinctly polished on prescutum and presutural scutum. Pronotum brownish with a pale-yellow area posteriorly. Prescutum and presutural scutum yellow with a brown median stripe and two pairs of brown spots near median stripe; median stripe of almost same width in whole length, not reaching transverse suture; anterior lateral spots small, stripe-shaped, partly fused with posterior spots. Scutum yellow, with two large subtriangular black spots on each scutal lobe, narrowly separated from or partly fused with each other, posterior one distinctly smaller than anterior one. Scutellum brown with a large yellow area in the middle. Mediotergite brown. Pleura brown to brownish on propleuron, anepisternum, anepimeron, dorsal and ventral margins of katepisternum, ventral half of meron and laterotergite. Setae on thorax brown. Legs mostly yellow; fore coxa and trochanter mainly brownish; femora with subterminal brownish ring nearly as long as wide; tips of tibiae and tarsi brownish. Setae on legs brownish black. Wing (Fig. <xref ref-type="fig" rid="F6">6D</xref>) yellowish hyaline, unpatterned. Veins mostly brownish, paler on Sc and base of vein R. Venation: R<sub>2</sub> ending at fork of R<sub>3+4</sub>; R<sub>3</sub> about 1/3 as long as R<sub>4</sub>; cell m<sub>1+2</sub> about twice as long as its petiole, origin of M<sub>1+2+3</sub> obtuse and curved. Halter 0.8–0.9 mm long, pale yellow.</p><p><bold><italic>Abdomen</italic></bold> (Fig. <xref ref-type="fig" rid="F6">6A</xref>). Generally brown, posterior margin of sternites brownish yellow. Setae on abdomen brownish yellow.</p><p><bold><italic>Hypopygium</italic></bold> (Figs <xref ref-type="fig" rid="F6">6E</xref>, <xref ref-type="fig" rid="F6">6F</xref>, <xref ref-type="fig" rid="F7">7</xref>). Posterior margin of tergite 9 slightly convex (Figs <xref ref-type="fig" rid="F6">6E</xref>, <xref ref-type="fig" rid="F7">7A</xref>). Sternite 9 strongly convex at middle (Figs <xref ref-type="fig" rid="F6">6F</xref>, <xref ref-type="fig" rid="F7">7B</xref>). Gonocoxite longer than tergite 9, basally broad, tip with one larger preapical and three smaller apical blackened denticles (Figs <xref ref-type="fig" rid="F6">6E</xref>, <xref ref-type="fig" rid="F6">6F</xref>, <xref ref-type="fig" rid="F7">7A</xref>, <xref ref-type="fig" rid="F7">7B</xref>). Outer gonostylus blade-shaped, subhyaline, darkened at tip, strongly shrunken at middle (Fig. <xref ref-type="fig" rid="F7">7D</xref>). Inner gonostylus weakly bifid (Fig. <xref ref-type="fig" rid="F7">7C</xref>); anterior branch sclerotized, distinctly elongated, nearly trapezoidal; posterior branch blackened apically and bent outward, its apex bearing a distinct, small lateral lobe. Aedeagus (Fig. <xref ref-type="fig" rid="F7">7E, F</xref>) subconical in dorsal view, its short, darkened tip directed posteroventrally, with some setae near tip.</p><fig id="F7" position="float" orientation="portrait"><object-id xmlns:xlink="http://www.w3.org/1999/xlink" content-type="doi" xlink:type="simple">10.3897/zookeys.1275.172279.figure7</object-id><object-id xmlns:xlink="http://www.w3.org/1999/xlink" content-type="zenodo_dep_id" xlink:type="simple">19279477</object-id><object-id xmlns:xlink="http://www.w3.org/1999/xlink" content-type="arpha" xlink:type="simple">F784D974-0C8E-5CA5-8033-CB25DB925715</object-id><label>Figure 7.</label><caption><p><italic><tp:taxon-name><tp:taxon-name-part taxon-name-part-type="genus" reg="Dasymallomyia">Dasymallomyia</tp:taxon-name-part> <tp:taxon-name-part taxon-name-part-type="species" reg="dentata">dentata</tp:taxon-name-part></tp:taxon-name></italic> sp. nov. <bold>A</bold>. Hypopygium, dorsal view; <bold>B</bold>. Hypopygium, ventral view; <bold>C</bold>. Inner gonostylus; <bold>D</bold>. Outer gonostylus; <bold>E</bold>. Aedeagal complex, dorsal view; <bold>F</bold>. Aedeagal complex, lateral view. Scale bars: 0.2 mm (<bold>A, B</bold>); 0.1 mm (<bold>C</bold>–<bold>F</bold>).</p></caption><graphic xmlns:xlink="http://www.w3.org/1999/xlink" xlink:href="zookeys-1275-063_article-172279__-g007.jpg" id="oo_1569932.jpg" position="float" orientation="portrait" xlink:type="simple"><uri content-type="original_file" xlink:type="simple">https://binary.pensoft.net/fig/1569932</uri></graphic></fig><p><bold>Female</bold>. Unknown.</p></tp:treatment-sec><tp:treatment-sec sec-type="Distribution"><title>Distribution.</title><p>China (Hubei).</p></tp:treatment-sec><tp:treatment-sec sec-type="Etymology"><title>Etymology.</title><p>The specific name refers to the toothed gonocoxite.</p></tp:treatment-sec><tp:treatment-sec sec-type="Remarks"><title>Remarks.</title><p>This new species is similar to <italic><tp:taxon-name><tp:taxon-name-part taxon-name-part-type="genus" reg="Dasymallomyia">D.</tp:taxon-name-part> <tp:taxon-name-part taxon-name-part-type="species" reg="compacta">compacta</tp:taxon-name-part></tp:taxon-name></italic> Alexander, 1964 (India, Sikkim) in the general morphology of the gonocoxite and inner gonostylus. It differs, however, in the following characters: the outer gonostylus broadens apically, whereas in <italic><tp:taxon-name><tp:taxon-name-part taxon-name-part-type="genus" reg="Dasymallomyia">D.</tp:taxon-name-part> <tp:taxon-name-part taxon-name-part-type="species" reg="compacta">compacta</tp:taxon-name-part></tp:taxon-name></italic> it remains slender throughout with a narrow apex; on the gonocoxite, the largest spine is set farthest from the other spines, while in <italic><tp:taxon-name><tp:taxon-name-part taxon-name-part-type="genus" reg="Dasymallomyia">D.</tp:taxon-name-part> <tp:taxon-name-part taxon-name-part-type="species" reg="compacta">compacta</tp:taxon-name-part></tp:taxon-name></italic> all spines are closely aggregated (<xref ref-type="bibr" rid="B4">Alexander 1964</xref>: fig. 15).</p></tp:treatment-sec><ref-list><ref id="B4"><mixed-citation xmlns:xlink="http://www.w3.org/1999/xlink" xlink:type="simple">Alexander CP (1964) New or little-known species of Asiatic <tp:taxon-name><tp:taxon-name-part taxon-name-part-type="family">Tipulidae</tp:taxon-name-part></tp:taxon-name> (<tp:taxon-name><tp:taxon-name-part taxon-name-part-type="order">Diptera</tp:taxon-name-part></tp:taxon-name>). I. Transactions of the American Entomological Society 90: 205–234.</mixed-citation></ref></ref-list></tp:taxon-treatment>
