# Supplementary material for: Four new species of Dasymallomyia Brunetti (Diptera, Limoniidae, Chioneinae) from China
Source: Zookeys. 2026 Mar 26;1275:63–79. doi: 10.3897/zookeys.1275.172279 (PMC13047372; doi:10.3897/zookeys.1275.172279)
Supplement: XML Treatment for Dasymallomyia immaculata [file zookeys.1275.172279-treatment4.xml]

<!DOCTYPE tp:taxon-treatment
  PUBLIC "-//TaxonX//DTD Taxonomic Treatment Publishing DTD v0 20100105//EN" "tax-treatment-NSO.dtd">
<tp:taxon-treatment xmlns:tp="http://www.plazi.org/taxpub"><tp:treatment-meta><kwd-group><label>Taxon classification</label><kwd>
                <named-content content-type="kingdom">Animalia</named-content>
              </kwd><kwd>
                <named-content content-type="order">Diptera</named-content>
              </kwd><kwd>
                <named-content content-type="family">Limoniidae</named-content>
              </kwd></kwd-group><mixed-citation publication-type="journal"><person-group><name><surname>Zhang</surname><given-names>Leyou</given-names></name><name><surname>Hong</surname><given-names>Dawei</given-names></name><name><surname>Zhang</surname><given-names>Bing</given-names></name><name><surname>Yang</surname><given-names>Ding</given-names></name></person-group><article-title>Four new species of <italic><tp:taxon-name><tp:taxon-name-part taxon-name-part-type="genus" reg="Dasymallomyia">Dasymallomyia</tp:taxon-name-part></tp:taxon-name></italic> Brunetti (<tp:taxon-name><tp:taxon-name-part taxon-name-part-type="order" reg="Diptera">Diptera</tp:taxon-name-part></tp:taxon-name>, <tp:taxon-name><tp:taxon-name-part taxon-name-part-type="family" reg="Limoniidae">Limoniidae</tp:taxon-name-part></tp:taxon-name>, <tp:taxon-name><tp:taxon-name-part taxon-name-part-type="subfamily" reg="Chioneinae">Chioneinae</tp:taxon-name-part></tp:taxon-name>) from China</article-title><source>Zookeys</source><day>26</day><month>03</month><year>2026</year><volume>1275</volume><fpage>63</fpage><lpage>79</lpage><pub-id pub-id-type="doi">10.3897/zookeys.1275.172279</pub-id></mixed-citation></tp:treatment-meta><tp:nomenclature><tp:taxon-name><object-id xmlns:xlink="http://www.w3.org/1999/xlink" content-type="arpha" xlink:type="simple">91E53C16-1E65-5C36-B63D-8D7CA5D2D916</object-id>
                    		<tp:taxon-name-part taxon-name-part-type="genus" reg="Dasymallomyia">Dasymallomyia</tp:taxon-name-part> <tp:taxon-name-part taxon-name-part-type="species" reg="immaculata">immaculata</tp:taxon-name-part>
                    	
                    		<object-id xmlns:xlink="http://www.w3.org/1999/xlink" content-type="zoobank" xlink:type="simple">https://zoobank.org/A81EBFF3-65C9-4CC2-8881-5BE9CDEC0D60</object-id>
                    	</tp:taxon-name><tp:taxon-status xmlns:xlink="http://www.w3.org/1999/xlink" xlink:type="simple">sp. nov.</tp:taxon-status><xref ref-type="fig" rid="F8">Figs 8</xref><xref ref-type="fig" rid="F9">, 9</xref></tp:nomenclature><tp:treatment-sec sec-type="Type material"><title>Type material.</title><p><bold><italic>Holotype</italic></bold>: China – Yunnan Prov. • ♂; Gongshan, Dulongjiang; 22 May 2007; Xingyue Liu (light trap); <abbrev xmlns:xlink="http://www.w3.org/1999/xlink" content-type="institution" xlink:title="Entomological Museum of China Agricultural University, Beijing, China" xlink:type="simple">CAU</abbrev>.</p></tp:treatment-sec><tp:treatment-sec sec-type="Diagnosis"><title>Diagnosis.</title><p>Yellowish species. Prescutum and presutural scutum polished, with one brownish-yellow median stripe and two pairs of lateral brownish spots; two large brownish spots on scutal lobe. Legs mostly yellow, slightly darker on tips of tibiae and tarsi, femora without subterminal ring. Wing unpatterned. Abdomen mainly brownish yellow. Outer gonostylus blade-shaped, narrowing towards apex. Inner gonostylus dark, distinctly bifid; posterior branch longer than anterior branch, long curved spine-like.</p></tp:treatment-sec><tp:treatment-sec sec-type="Description"><title>Description.</title><p><bold>Male</bold>. Body length 5.5 mm, wing length 6.2–6.5 mm. Antenna length 1.6 mm.</p><p><bold><italic>Head</italic></bold> (Fig. <xref ref-type="fig" rid="F8">8A, B</xref>). Mostly yellowish with pale gray microtrichia. Setae on head brownish yellow to yellow. Antenna brownish yellow except distal flagellomeres yellow. Scape cylindrical, nearly 1.5 times as long as wide; flagellum 14-segmented with long verticils, about 2–3 times as long as segment; flagellomeres oval. Proboscis brownish yellow with brownish setae; palpi brownish yellow with brownish setae.</p><fig id="F8" position="float" orientation="portrait"><object-id xmlns:xlink="http://www.w3.org/1999/xlink" content-type="doi" xlink:type="simple">10.3897/zookeys.1275.172279.figure8</object-id><object-id xmlns:xlink="http://www.w3.org/1999/xlink" content-type="zenodo_dep_id" xlink:type="simple">19279481</object-id><object-id xmlns:xlink="http://www.w3.org/1999/xlink" content-type="arpha" xlink:type="simple">B157D527-8304-5BA0-84AE-5A9099747481</object-id><label>Figure 8.</label><caption><p><italic><tp:taxon-name><tp:taxon-name-part taxon-name-part-type="genus" reg="Dasymallomyia">Dasymallomyia</tp:taxon-name-part> <tp:taxon-name-part taxon-name-part-type="species" reg="immaculata">immaculata</tp:taxon-name-part></tp:taxon-name></italic> sp. nov. <bold>A</bold>. Male habitus, lateral view; <bold>B</bold>. Head and thorax, dorsal view; <bold>C</bold>. Right wing; <bold>D</bold>. Hypopygium, dorsal view; <bold>E</bold>. Hypopygium, ventral view. Scale bars: 2.0 mm (<bold>A</bold>); 1.0 mm (<bold>B, C</bold>); 0.2 mm (<bold>D, E</bold>).</p></caption><graphic xmlns:xlink="http://www.w3.org/1999/xlink" xlink:href="zookeys-1275-063_article-172279__-g008.jpg" id="oo_1569933.jpg" position="float" orientation="portrait" xlink:type="simple"><uri content-type="original_file" xlink:type="simple">https://binary.pensoft.net/fig/1569933</uri></graphic></fig><p><bold><italic>Thorax</italic></bold> (Fig. <xref ref-type="fig" rid="F8">8A, B</xref>). General yellow, distinctly polished on prescutum and scutum. Pronotum yellow. Prescutum and presutural scutum yellow with a dark median stripe and two pairs of brownish spots near median stripe; middle stripe distinct on anterior part, posterior part vague, nearly reaching transverse suture; anterior lateral spots distinctly smaller than posterior ones; posterior lateral spots subtriangular, separated with anterior lateral spots. Scutum yellow, with two large subtriangular brownish yellow spots on each scutal lobe, separated from or partly fused with each other, posterior one distinctly smaller than anterior one. Scutellum brownish yellow. Mediotergite brownish yellow, with small yellow area at lateral margin. Pleura brownish to brownish yellow on propleuron, anepisternum, ventral half of katepisternum, meron, and ventral part of laterotergite. Setae on thorax yellow. Legs mostly yellow; trochanters mainly brownish yellow; tips of tibiae and tarsi brownish. Setae on legs brownish yellow to yellow. Wing (Fig. <xref ref-type="fig" rid="F7">7C</xref>) hyaline, slightly tinged with yellowish, unpatterned. Veins mainly yellow, yellowish on Sc and veins near wing base. Venation: R<sub>2</sub> ending at fork of R<sub>3+4</sub>; R<sub>3</sub> about 1/3 as long as R<sub>4</sub>; cell m<sub>1+2</sub> about as long as its petiole. Halter 0.8 mm long, pale yellow.</p><p><bold><italic>Abdomen</italic></bold> (Fig. <xref ref-type="fig" rid="F8">8A</xref>). Brownish on tergites and yellow on sternites, posterior margins of tergites weakly yellowish.</p><p><bold><italic>Hypopygium</italic></bold> (Figs <xref ref-type="fig" rid="F8">8D</xref>, <xref ref-type="fig" rid="F8">8E</xref>, <xref ref-type="fig" rid="F9">9</xref>). Posterior margin of tergite 9 nearly straight (Fig. <xref ref-type="fig" rid="F9">9A</xref>). Sternite 9 strongly convex at middle (Fig. <xref ref-type="fig" rid="F9">9B</xref>). Gonocoxite longer than tergite 9, broad on basal part, rounded at tip (Figs <xref ref-type="fig" rid="F8">8D</xref>, <xref ref-type="fig" rid="F8">8E</xref>, <xref ref-type="fig" rid="F9">9A</xref>, <xref ref-type="fig" rid="F9">9B</xref>). Outer gonostylus blade-shaped, wide at base, and narrowing towards apex (Fig. <xref ref-type="fig" rid="F9">9D</xref>). Inner gonostylus distinctly bifid (Fig. <xref ref-type="fig" rid="F9">9C</xref>); anterior branch apically blackened, sclerotized, curved outward; posterior branch long curved spine-like; a rounded lobe near posterior branch. Aedeagus (Fig. <xref ref-type="fig" rid="F9">9E, F</xref>) subconical, its short, darkened tip directed posteroventrally, with some setae near middle.</p><fig id="F9" position="float" orientation="portrait"><object-id xmlns:xlink="http://www.w3.org/1999/xlink" content-type="doi" xlink:type="simple">10.3897/zookeys.1275.172279.figure9</object-id><object-id xmlns:xlink="http://www.w3.org/1999/xlink" content-type="zenodo_dep_id" xlink:type="simple">19279483</object-id><object-id xmlns:xlink="http://www.w3.org/1999/xlink" content-type="arpha" xlink:type="simple">38A2D8FF-DB91-5952-995B-427639EDF17E</object-id><label>Figure 9.</label><caption><p><italic><tp:taxon-name><tp:taxon-name-part taxon-name-part-type="genus" reg="Dasymallomyia">Dasymallomyia</tp:taxon-name-part> <tp:taxon-name-part taxon-name-part-type="species" reg="immaculata">immaculata</tp:taxon-name-part></tp:taxon-name></italic> sp. nov. <bold>A</bold>. Hypopygium, dorsal view; <bold>B</bold>. Hypopygium, ventral view; <bold>C</bold>. Inner gonostylus; <bold>D</bold>. Outer gonostylus; <bold>E</bold>. Aedeagal complex, dorsal view; <bold>F</bold>. Aedeagal complex, lateral view. Scale bars: 0.2 mm (<bold>A, B</bold>); 0.1 mm (<bold>C</bold>–<bold>F</bold>).</p></caption><graphic xmlns:xlink="http://www.w3.org/1999/xlink" xlink:href="zookeys-1275-063_article-172279__-g009.jpg" id="oo_1569934.jpg" position="float" orientation="portrait" xlink:type="simple"><uri content-type="original_file" xlink:type="simple">https://binary.pensoft.net/fig/1569934</uri></graphic></fig><p><bold>Female</bold>. Unknown</p></tp:treatment-sec><tp:treatment-sec sec-type="Distribution"><title>Distribution.</title><p>China (Yunnan).</p></tp:treatment-sec><tp:treatment-sec sec-type="Etymology"><title>Etymology.</title><p>The specific name refers to the unpatterned wing.</p></tp:treatment-sec><tp:treatment-sec sec-type="Remark"><title>Remark.</title><p>This new species is distinctive in having the femoral subterminal ring inconspicuous or absent. It is similar to <italic><tp:taxon-name><tp:taxon-name-part taxon-name-part-type="genus" reg="Dasymallomyia">D.</tp:taxon-name-part> <tp:taxon-name-part taxon-name-part-type="species" reg="tanyphallus">tanyphallus</tp:taxon-name-part></tp:taxon-name></italic> Alexander, 1964 from India (Sikkim) in having a similar outer gonostylus, but can be distinguished from the latter by the aedeagus having a very short terminal point. In contrast, the aedeagus of <italic><tp:taxon-name><tp:taxon-name-part taxon-name-part-type="genus" reg="Dasymallomyia">D.</tp:taxon-name-part> <tp:taxon-name-part taxon-name-part-type="species" reg="tanyphallus">tanyphallus</tp:taxon-name-part></tp:taxon-name></italic> bears an elongate terminal point (<xref ref-type="bibr" rid="B4">Alexander 1964</xref>: fig. 18).</p></tp:treatment-sec><tp:treatment-sec><!--Section generated to contain objects referenced in tp:taxon-treatment.--><fig id="F7" position="float" orientation="portrait"><object-id xmlns:xlink="http://www.w3.org/1999/xlink" content-type="doi" xlink:type="simple">10.3897/zookeys.1275.172279.figure7</object-id><object-id xmlns:xlink="http://www.w3.org/1999/xlink" content-type="zenodo_dep_id" xlink:type="simple">19279477</object-id><object-id xmlns:xlink="http://www.w3.org/1999/xlink" content-type="arpha" xlink:type="simple">F784D974-0C8E-5CA5-8033-CB25DB925715</object-id><label>Figure 7.</label><caption><p><italic><tp:taxon-name><tp:taxon-name-part taxon-name-part-type="genus" reg="Dasymallomyia">Dasymallomyia</tp:taxon-name-part> <tp:taxon-name-part taxon-name-part-type="species" reg="dentata">dentata</tp:taxon-name-part></tp:taxon-name></italic> sp. nov. <bold>A</bold>. Hypopygium, dorsal view; <bold>B</bold>. Hypopygium, ventral view; <bold>C</bold>. Inner gonostylus; <bold>D</bold>. Outer gonostylus; <bold>E</bold>. Aedeagal complex, dorsal view; <bold>F</bold>. Aedeagal complex, lateral view. Scale bars: 0.2 mm (<bold>A, B</bold>); 0.1 mm (<bold>C</bold>–<bold>F</bold>).</p></caption><graphic xmlns:xlink="http://www.w3.org/1999/xlink" xlink:href="zookeys-1275-063_article-172279__-g007.jpg" id="oo_1569932.jpg" position="float" orientation="portrait" xlink:type="simple"><uri content-type="original_file" xlink:type="simple">https://binary.pensoft.net/fig/1569932</uri></graphic></fig></tp:treatment-sec><ref-list><ref id="B4"><mixed-citation xmlns:xlink="http://www.w3.org/1999/xlink" xlink:type="simple">Alexander CP (1964) New or little-known species of Asiatic <tp:taxon-name><tp:taxon-name-part taxon-name-part-type="family">Tipulidae</tp:taxon-name-part></tp:taxon-name> (<tp:taxon-name><tp:taxon-name-part taxon-name-part-type="order">Diptera</tp:taxon-name-part></tp:taxon-name>). I. Transactions of the American Entomological Society 90: 205–234.</mixed-citation></ref></ref-list></tp:taxon-treatment>
